# Supplementary material for: A Simple Method for Quantification of Polyhydroxybutyrate and Polylactic Acid Micro-Bioplastics in Soils by Evolved Gas Analysis
Source: Molecules. 2022 Mar 15;27(6):1898. doi: 10.3390/molecules27061898 (PMC8949261; doi:10.3390/molecules27061898)
Supplement: Supplementary file 1 [file molecules-27-01898-s001.zip]

Archive with 1 entries (1 files):
- molecules-1599744-supplementary.pdf
